# Supplementary material for: The Dose-Response Associations of Sugar-Sweetened Beverage Intake with the Risk of Stroke, Depression, Cancer, and Cause-Specific Mortality: A Systematic Review and Meta-Analysis of Prospective Studies
Source: Nutrients. 2022 Feb 12;14(4):777. doi: 10.3390/nu14040777 (PMC8875574; doi:10.3390/nu14040777)
Supplement: Supplementary file 1 [file nutrients-14-00777-s001.zip]

Archive with 1 entries (1 files):
- nutrients-1568967-supplementary.pdf
